# Supplementary material for: Early life microbiome disbalance impacts neuroendocrine outcomes in pre-pubertal mice in a sexually dimorphic manner
Source: Front Microbiol. 2025 Jun 20;16:1504513. doi: 10.3389/fmicb.2025.1504513 (PMC12277575; doi:10.3389/fmicb.2025.1504513)
Supplement: Supplementary file 1 [file Supplementary_file_1.zip]

Archive with 8 entries (8 files):
- Supplementary Figures 1-4.DOCX
- Supplementary File Captions.DOCX
- Supplementary Table 1.DOCX
- Supplementary Table 2 & 3.DOCX
- Supplementary Table 4.DOCX
- Supplementary Table 5.DOCX
- Supplementary Table 6.DOCX
- Supplementary Table 7.DOCX
